# Supplementary material for: Antimicrobial and Cytotoxic Activity of Novel Imidazolium-Based Ionic Liquids
Source: Molecules. 2022 Mar 18;27(6):1974. doi: 10.3390/molecules27061974 (PMC8953206; doi:10.3390/molecules27061974)
Supplement: Supplementary file 1 [file molecules-27-01974-s001.zip]

Archive with 1 entries (1 files):
- molecules-1532617-supplementary.pdf
